# Supplementary material for: COVAX, vaccine donations and the politics of global vaccine inequity
Source: Global Health. 2022 Mar 5;18:26. doi: 10.1186/s12992-022-00801-z (PMC8897760; doi:10.1186/s12992-022-00801-z)
Supplement: Supplementary file 1 — Additional file 1. Database. Source: data extracted from the UNICEF Covid-19 vaccine market dashboard on January 3rd, 2022 [21]. [file 12992_2022_801_MOESM1_ESM.xlsx]

## Sheet: Feuil1
	Pledged* from ACT-A tracker	Total delivered	Delivered through COVAX	% through COVAX	Delivered bilateral	% bilateral	Top 3 bilateral donations (delivered)	Top 3 COVAX donations (delivered)	Donation to Self financing countries (SFP)	% SFP in COVAX	Accepted doses by COVAX
USA	800	345.885	286.4	0.828021	59.485	0.171979	Mexico, Guatemala, Colombia	Indonesia, Philippines, Nigeria	6.78	0.0236732	496.4
China	n/a	82.681	0	0	82.681	1	Cambodia, Myanmar, Bangaldesh				0
Germany	100	80.876	72.7	0.898907	8.162	0.10092	Egypt, Vietnman, Ukraine	Philippines, Ethipia Pakistan	0.8	0.0110041	96.17
France	120	44.959	42.5	0.945306	2.441	0.0542939	Indonesia, Lebanon, Tunisia	Indonesia, Philippines,Egypt	0.2	0.00470588	69.29
Japan	60	32.5	14.4	0.443077	18.1	0.556923	Vietnam, Taiwan, Philippines	Bangladesh, Iran, Nepal	2.9	0.201389	24.67
Italy	45	31.609	30.5	0.964915	1.097	0.0347053	Rwanda, Lybia	Indonesia, Egypt,Angola	3.5	0.114754	52.25
UK	100	21.843	17.788	0.814357	4.055	0.185643	Kenya, Philippines,Thailand	Philippines, Bangladesh, Ethiopia	0	0	26.45
Spain	30	21.8	21.3	0.977064	0.5	0.0229358	Argentina, Honduras	Egypt, Angola, Argentina	4.8	0.225352	48.69
Netherlands	27	19	13.4	0.705263	5.598	0.294632	Indonesia, Kenya, Suriname	Philippines, Indonesia,Pakistan	0	0	17.05
Canada	40.8	12.659	11.9	0.940043	0.762	0.0601943	Ecuador, Jamaica, Trinidad and Tobago	Bangladesh, Uganda, Egypt,	1.7	0.142857	24.3
India	n/a	12.567	0	0	12.567	1	Bangladesh, Myanmar, Nepal				0
Other	n/a	9.9	0	0	9.9	1
Australia	n/a	7.585	0	0	7.585	1	Indonesia, Vietnam, Fiji				0
Belgium	4	6.797	6.4	0.941592	0.4	0.0588495	Uganda, Tunisia, Vietnam	Uganda, Mozambique, Egypt	0.187	0.0292187	8.79
Denmark	4	6.7	4.12	0.614925	2.58	0.385075	Kenya, Bhutan, Ukraine	Pakistan, Ghana, Uganda	0.144	0.0349515	9.84
Sweden	6	5.709	5.709	1	0	0		Pakistan,Bangladesh,Syria	0		11.25
Poland	n/a	3.933	0	0	3.933	1	Bangladesh, Philippines, Ukraine				0
Norway	5	3.006	3.006	1	0	0		Uganda, Angola,Ethipia	0		6.42
Austria	n/a	2.99	0.99	0.331104	2	0.668896	Iran, Bosina and Herzegoniva, Albania	Burkina Faso, Afghanistan, Philippines	0		0.99
Greece	n/a	2.8	1.7	0.607143	1.1	0.392857	Egypt, Lybia, Rwanda	Indonesia,Lao, Kenya	0		5.73
Portugal	1.3	2.761	1.77	0.641072	0.991	0.358928	Angola, Mozambique, Sao Tome and Principe	Angola, Egypt, Senegal	0		2.41
Saudia Arabia	n/a	1.6	0	0	1.6	1	Malaysia, Tunisia				0
Slovakia	n/a	1.545	0.955	0.618123	0.59	0.381877	Kenya, Taiwan, Vietnam	Rwanda, Congo, Algeria	0		1.14
Czechia	n/a	1.528	1.248	0.816754	0.28	0.183246	Vietnam, Taiwan	Egypt, Vietnam, Mali	0		1.48
Switzerland	4	1.488	1.488	1	0	0		Indonesia,Bangladesh, Syria	0		1.76
Argentina	n/a	1.37	0	0	1.37	1	Vietnam, Mozambique, Angola				0
Ireland	1.3	1.343	1	0.744602	0.343	0.255398	Uganda	Ghana, Nigeria, Indonesia	0		3
Romania	n/a	1.288	0	0	1.288	1	Egypt, Korea, Tunisia				0
Hungary	n/a	1.15	0	0	1.15	1	Vietnam, Egypt, Montenegro				0
Russia	n/a	1.136	0	0	1.136	1	Syria, Belarus, Kyrgyzstan				0
New Zealand	2.3	1.089	0.889	0.816345	0.2	0.183655	Fiji, Tokelau	Indonesia, Papua New Guinea, Salomon Island	0		5.12
Slovenia	n/a	0.918	0.47	0.511983	0.448	0.488017	Egypt, Bosnia and Herzegovina, Cabo Verde	Congo, Angola, Rwanda	0		1.15
Lithuania	n/a	0.684	0.236	0.345029	0.448	0.654971	Taiwan, Ukraine, Armenia	Vietnam	0		0.33
Hong Kong	7.5	0.6	0.6	1	0	0		Uganda	0		3.3
Croatia	0.2	0.574	0.354	0.616725	0.22	0.383275	Bosnia and Herzegovina, Vietnam, Montenegro	Egypt, Pakistan, Tajikistan	0		1.24
Finland	3.6	0.5	0.5	1	0	0		Indonesia, Laos, Cote d'Ivoire	0		4.76
Estonia	0.4	0.44	0.388	0.881818	0.052	0.118182	Ukraine	Pakistan, Ghana, Uganda	0		0.46
Latvia	n/a	0.248	0	0	0.248	1	Georgia, Kenya, Albania	N/A			0.05
Iceland	0.15	0.096	0.096	1	0	0		Pakistan, Indonesia, Ghana	0		0.28
Luxembourg	0.4	0.09	0.09	1	0	0		Vietnam,Ghana, Rwanda	0		0.53
Cyprus	n/a	0.08	0.08	1	0	0		Vietnam	0		0.15
TOTAL	1300	776.284	543	0.699486	233.284	0.300514					925.5
Data extracted on 3 January 2022, from: https://www.unicef.org/supply/covid-19-vaccine-market-dashboard
